# Supplementary material for: Development and Validation of a Culturally Adapted Patient‐Reported Experience Measure for Diabetes Care in Thailand: Mixed‐Methods Study
Source: Health Expect. 2026 Feb 27;29(2):e70619. doi: 10.1111/hex.70619 (PMC12947248; doi:10.1111/hex.70619)
Supplement: Supplementary file 2 — Supplementary_file_2. [file HEX-29-e70619-s002.xlsx]

## Sheet: Appendix2
Appendix 2: Item Reduction and Revision Process from Initial Items to Final PREM Version
This table shows how items from the initial 37-item Version 1 were either retained, revised, or deleted through iterative refinement to reach the final 16-item version (Version 5).
Version	Domain	Sub-domains	Item No.	Items	Subdomain	Item Number		Original Item ( 37 items)	Action taken	Notes
V1	Care Planning& Patient Education	Disease condition	1	To what extent did you discuss with your healthcare provider about the status of your disease condition?	Discuss			To what extent did you discuss the status of your disease condition with your health care provider?	Deleted	Deleted in version 3 after mapping with general PREM
			2	To what extent did you receive useful and sufficient information about your disease from your healthcare provider?				To what extent did you discuss with your healthcare provider about the goal target of your blood glucose level until your next appointment?	Retained with wording revised	Item Number 3 in final version
			3	To what extent did you understand the information provided by your healthcare provider about that?				To what extent did you discuss with your healthcare provider about managing your blood glucose levels?	Deleted	Deleted in version 3 after mapping with general PREM
		Goal setting of diabetes care	4	To what extent did you discuss with your healthcare provider about the goal setting of your blood glucose level until your next appointment?				To what extent did you discuss with your healthcare provider the food that you eat and any changes you could make to your diet?	Deleted	Deleted in version 5 after CFA
			5	To what extent did you agree on the goal target of your blood glucose level until your next appointment?				To what extent did you discuss with your healthcare provider about the physical activity and any changes you could make to your physical activity?	Retained	Item Number 1 in final version 5
			6	How often did you receive a written, printed, or electronic copy of your care plan?				To what extent did you discuss with your healthcare provider about the psychological impact of diabetes on your daily routine life? (eg. angry , problems with sleeping, easy to cry , stress, etc.)	Deleted	Deleted in version 3 after mapping with general PREM
		Management of blood glucose level	7	To what extent did you discuss with your healthcare provider about managing your blood glucose levels?				To what extent did you discuss with your healthcare provider about your current medication and any changes you could make to your treatment?	Deleted	Deleted in version 3 after mapping with general PREM
			8	To what extent did you receive useful and sufficient information on how to handle if you have symptoms of too high or too low blood glucose level?(				To what extent did you discuss with your healthcare provider /volunteer about the medical devices that you used at your home?	Deleted	Deleted in version 4 after EFA
			9	To what extent did you understand managing symptoms when your blood glucose levels are either too high or too low?	Agree			To what extent did you agree on the goal target of your blood glucose level until your next appointment?	Deleted	Deleted in version 3 after mapping with general PREM
		Lifestyle modification	10	To what extent did you discuss with your healthcare provider the food that you eat and any changes you could make to your diet?				To what extent did you agree with your lifestyle modification plan?	Deleted	Merged into one item after content validity
			11	To what extent did you agree with your lifestyle modification plan?	Receive inforamtion			To what extent did you receive useful and sufficient information about your disease from your healthcare provider?	Retained with wording revised	Item number 2 in final version 5
			12	To what extent did you discuss with your healthcare provider about the physical activity and any changes you could make to your physical activity?				To what extent did you receive useful and sufficient information on how to handle if you have symptoms of too high or too low blood glucose level?	Deleted	Merged into one item after content validity
			13	To what extent did you receive useful information about lifestyle modification from your healthcare provider?				To what extent did you receive useful information about lifestyle modification from your healthcare provider?	Retained	Item number 4 in final version 5
			14	To what extent did you understand lifestyle modification?				To what extent did you receive useful information about the psychological impact of diabetes on your daily routine life? (eg. angry, problems with sleeping, easy to cry, stress, etc.)	Deleted	Deleted in version 3 after mapping with general PREM
		Psychological impact of diabetes	15	To what extent did you discuss with your healthcare provider about the psychological impact of diabetes on your daily routine life? (eg. angry, problems with sleeping, easy to cry, stress, etc.)				To what extent did you receive useful information about your current medication ?	Deleted	Deleted in version 3 after mapping with general PREM
			16	To what extent did you receive useful information about the psychological impact of diabetes on your daily routine life? (eg. angry, problems with sleeping, easy to cry, stress, etc.)				To what extent did you receive useful information about the medical devices that you used at your home? (eg. glucometer, insulin pen)	Retained	Item number 5 in final version 5
			17	To what extent did understand the psychological impact of diabetes on your daily routine life?				How often did you receive a written, printed, or electronic copy of your care plan?	Deleted	Deleted in version 3 after mapping with general PREM
		Medical treatment	18	To what extent did you discuss with your healthcare provider about your current medication and any changes you could make to your treatment?	Underatnd information			To what extent did you understand the information provided by your healthcare provider about that?	Deleted	Deleted in version 3 after mapping with general PREM
			19	To what extent did you receive useful information about your current medication?				To what extent did you understand managing symptoms when your blood glucose levels are either too high or too low?	Retained with wording revised	Item number 6 in final version 5
			20	To what extent did you understand the information about your current medication?				To what extent did you understand the lifestyle modification ?	Deleted	Deleted in version 3 after mapping with general PREM
		Medical devices	21	Do you currently use a glucometer or insulin pen at your home?					Deleted	Deleted in version 3 after mapping with general PREM
			22	To what extent did you discuss with your healthcare provider about the medical devices that you used at your home?				To what extent did understand the psychological impact of diabetes on your daily routine life?	Deleted	Deleted in version 3 after mapping with general PREM
			23	To what extent did you receive useful information about the medical devices that you used at your home? (eg. glucometer, insulin pen)				To what extent did you understand the information about your current medication ?	Deleted	Deleted in version 4 after EFA
			24	To what extent did you understand about the medical devices that you used to monitor your blood glucose level at your home?				To what extent did you understand the diabetes medical devices that you use to monitor your blood glucose at your home?	Deleted	Deleted in version 3 after mapping with general PREM
	Professionalisim		25	To what extent did your healthcare provider explain things to you in a way that was easy to understand?				To what extent did your healthcare provider explain things to you in a way that was easy to understand?	Retained with wording revised	Item number 7 in final version 5
			26	To what extent did your healthcare provider listen carefully to your concerns and questions?				To what extent did your healthcare provider listen carefully to your concerns and questions?	Retained	Item number 8 in final version 5
			27	To what extent did your healthcare provider effectively address your concerns and questions about diabetes management?				To what extent did your healthcare provider effectively address your concerns and questions about diabetes management?	Deleted	Deleted in version 5 after CFA
			28	To what extent did you feel respected and treated with dignity during your interactions with healthcare providers?				To what extent did you feel respected and treated with dignity during your interactions with healthcare providers?	Retained	Item number 9 in final version 5
			29	To what extent did you have confidence and trust in your healthcare provider managing your diabetes?				To what extent did you have confidence and trust in your healthcare provider managing your diabetes?	Deleted	Deleted in version 4 after EFA
			30	To what extent did your healthcare provider coordinate well with other specialists involved in your diabetes care?				To what extent did your healthcare provider coordinate well with other specialists involved in your diabetes care?	Deleted	Deleted in version 4 after EFA
	Quality of service		31	The communication with the healthcare provider during the consultation?				How satisfied are were you with the communication with the healthcare provider during the consultation?	Retained	Item number 12 in final version5
			32	The communication with clinic staff during your visit?				How satisfied are were you with the communication with clinic staff during your visit?	Retained	Item number 14 in final version5
			33	The clinic environment (eg. cleanliness, comfort, and overall atmosphere)				How satisfied are were you with the clinic environment (eg. cleanliness, comfort, and overall atmosphere)	Retained	Item number 11 in final version5
			34	The overall waiting experience, including wait times before seeing the doctor, during consultation, and after seeing the doctor (to get medicine, to pay at the cashier)?				How satisfied are you with the overall waiting experience, including wait times before seeing the doctor, during consultation, and after seeing the doctor (to get medicine, to pay at the cashier)?	Retained	Item number 13 in final version5
			35	The accessibility of the care structure? (eg. transportation, parking, etc..)				How satisfied are you with the accessibility of the care structure? (eg. transportation, parking, etc..)	Retained	Item number 10 in final version5
			36	The accessibility of your health care provider when you need help with diabetes care? (eg. contact number, appointment when needed)				How satisfied are you with the accessibility of your health care provider when you need help with diabetes care? (eg. contact number, appointment when needed)	Retained	Item number 15 in final version5
			37	Overall satisfaction with this clinic				Overall satisfaction with this clinic	Deleted and replaced new items	Item number 16 in final version5
